# Supplementary material for: Influence of the Charge Ratio of Guanine-Quadruplex Structure-Based CpG Oligodeoxynucleotides and Cationic DOTAP Liposomes on Cytokine Induction Profiles
Source: Biomolecules. 2023 Nov 11;13(11):1639. doi: 10.3390/biom13111639 (PMC10669863; doi:10.3390/biom13111639)
Supplement: Supplementary file 1 [file biomolecules-13-01639-s001.zip]

Archive with 1 entries (1 files):
- biomolecules-2613451-supplementary.pdf
